# Supplementary material for: Hydrogelation of Regenerated Silk Fibroin via Gamma Irradiation
Source: Polymers (Basel). 2023 Sep 12;15(18):3734. doi: 10.3390/polym15183734 (PMC10535586; doi:10.3390/polym15183734)
Supplement: Supplementary file 1 [file polymers-15-03734-s001.zip]

Archive with 1 entries (1 files):
- polymers-2554414-supplementary.pdf
